# Supplementary material for: Liquid Cow’s Milk Consumption and Linear Growth Outcomes in Infancy and Childhood: A Systematic Review
Source: Nutrients. 2026 Jun 25;18(13):2083. doi: 10.3390/nu18132083 (PMC13364474; doi:10.3390/nu18132083)
Supplement: Supplementary file 1 [file nutrients-18-02083-s001.zip]

Archive with 1 entries (1 files):
- nutrients-4350819-supplementary.pdf
